# Supplementary material for: Herbivore-specific induction of indirect and direct defensive responses in leaves and roots
Source: AoB Plants. 2019 Feb 1;11(1):plz003. doi: 10.1093/aobpla/plz003 (PMC6378760; doi:10.1093/aobpla/plz003)
Supplement: Supplementary Material 2 [file plz003_suppl_supplementary_material_2.xlsx]

## Sheet: Sheet1
treat	time	% leaves EFN	EFN volume （ul）	latex(mg)	leaf_phenolic(mg/g)	root_phenolic(mg/g)	leaf_tannins(mg/g)	root_tannins(mg/g)	leaf_flavonoids(mg/g)	root_flavonoids(mg/g)	leaf_isoquercitrin (mg/g)	root_isoquercitrin (mg/g)	leaf_quercitrin(mg/g)	root_quercitrin (mg/g)	leaf_quercetin (mg/g)	root_quercetin (mg/g)	Leaf kaempferitrin (mg/g)	root_kaempferitrin (mg/g)	leaf_kaempferol(mg/g)	root_kaempferol(mg/g)
no herbivore control	3	0	0	0.231	3.40753	8.16781	2.38506	8.90572	9.28642	2.57714	3.52624	0.127665	5.16627	2.37239	0.2337	0.0411851	0.0542315	0.0358913	0.305976
no herbivore control	3	0	0	0.288	4.22945	9.50342	4.87356	5.60353	11.1977	2.05709	4.06218	0.220935	7.03662	1.78182	0.0379388	0.0296057	0.025174	0.0247349	0.0357794
no herbivore control	3	53.33	2.47275	0.146	6.7637	9.19521	4.1775	6.6278	7.80595	3.52362	1.76449	0.221947	5.91522	3.22651	0.0169969	0.0145922	0.0285689	0.0605746	0.0806825
no herbivore control	3	36.36	14.2713	0.186	6.79795	9.60616	3.38963	4.72646	8.1434	3.22569	2.00442	0.140518	5.94333	2.98946	0.0431071	0.0415592	0.0404793	0.0541512	0.11206
no herbivore control	6	38.1	2.75535	0.134	9.7089	4.60616	6.45478	8.70252	11.1705	2.80839	4.22936	0.170657	6.78487	2.52405	0.0209307	0.0591321	0.0784886	0.0545476	0.0568336
no herbivore control	6	12	0.9891	0.124	7.55137	9.09247	4.46679	2.77599	5.06659	3.94132	3.10398	0.112113	1.80354	3.77072	0.0179373	0.0418652	0.0767218	0.016625	0.064411
no herbivore control	6	0	0	0.162	6.21575	8.98973	6.1115	3.38963	6.70974	4.1022	2.57863	0.0399305	4.01749	4.01683	0.00786922	0.0360976	0.068042	0.00934147	0.0377059
no herbivore control	6	17.65	0.9891	0.102	2.03767	10.2911	2.80632	5.72131	8.25497	3.45662	2.48176	0.0737907	5.53996	3.33264	0.101201	0.0196663	0.0856866	0.0305274	0.0463512
no herbivore control	6	41.67	4.5216	0.219	20.5993	6.62671	9.65408	6.52388	9.966	2.70504	2.90487	0.147536	6.42579	2.50484	0.256906	0.0333204	0.0448302	0.0193503	0.333598
no herbivore control	6	4.55	1.20105	0.15	7.92808	8.88699	5.41936	8.92425	8.64912	4.42429	2.48721	0.10628	5.99502	4.19362	0.0762053	0.0580473	0.0633699	0.0663452	0.0273174
no herbivore control	10	13.64	1.5543	0.396	5.2226	9.19521	3.56097	2.98908	10.9349	4.23718	5.32225	0.0474811	5.50512	4.13683	0.0209322	0.0416018	0.0607909	0.011265	0.0257862
no herbivore control	10	0	0	0.241	7.85959	9.02397	5.92428	0.0099	11.8544	1.76431	5.57572	0.076878	6.04055	1.64502	0.088559	0.0280278	0.037206	0.0143841	0.11239
no herbivore control	10	0	0	0.253	3.40753	10.9075	1.92713	2.73056	7.45794	3.2952	3.05116	0.0511288	4.29196	3.18921	0.0205372	0.0260923	0.0661729	0.0287658	0.0281151
no herbivore control	10	73.33	15.2604	0.154	9.05822	10.6678	4.11361	3.59225	10.6482	4.70428	4.18877	0.0984824	6.31395	4.56609	0.0371824	0.0320694	0.0606679	0.00763426	0.0476204
no herbivore control	10	8.7	0.07065	0.139	3.88699	9.91438	4.59633	3.06562	9.18853	3.68523	2.87291	0.0663306	6.13917	3.57379	0.0431071	0.0361327	0.0732336	0.00897878	0.0601105
ethanol control	3	91.3	110.567	0.339	6.38699	10.2568	5.03789	7.56029	9.89102	2.02405	2.02807	0.10821	6.6518	1.86153	0.348878	0.0187693	0.0253294	0.0355429	0.83694
ethanol control	3	0	0	0.181	5.08562	10.3253	3.6079	5.65395	10.0667	2.88894	4.34415	0.557103	5.51463	2.04711	0.156809	0.0364933	0.0349095	0.247237	0.0161948	0.001
ethanol control	3	52.63	2.33145	0.268	3.98973	7.85959	7.7033	6.6278	6.12669	2.23502	2.35118	0.674278	3.26143	1.19876	0.0575123	0.0207489	0.377217	0.338233	0.0793487	0.003
ethanol control	6	11.54	0.4239	0.1	11.8322	8.98973	9.22197	8.06341	5.3538	2.98045	2.24869	0.115478	2.6253	2.72201	0.0387146	0.0130899	0.371659	0.129872	0.0694342
ethanol control	6	16.67	5.58135	0.205	15.5993	6.7637	4.14554	5.63713	12.0517	3.82221	5.59953	0.168188	5.97903	3.4814	0.0888628	0.0594232	0.358292	0.112198	0.025988	0.001
ethanol control	6	0	0	0.124	7.07192	10.1199	8.65465	4.92276	4.28434	2.85311	1.64703	0.574425	2.11786	2.1217	0.0165083	0.0272857	0.347192	0.1277	0.155747	0.002
ethanol control	6	8.33	0.49455	0.163	12.2774	13.476	6.71466	6.73206	7.58822	3.00538	2.74019	0.683418	4.13169	2.13818	0.0366549	0.0520807	0.48435	0.131702	0.195341
ethanol control	10	8.33	0.49455	0.203	7.00342	9.16096	6.12858	4.25755	6.30797	4.13418	2.81982	0.0508034	3.27865	4.01725	0.0747546	0.0378198	0.113985	0.028306	0.020756
ethanol control	10	47.06	2.33145	0.275	5.46233	9.88014	4.67759	3.65491	5.65204	1.01637	3.27921	0.44034	1.90767	0.51083	0.0287304	0.0372542	0.431841	0.0279472	0.00457839
ethanol control	10	29.17	0.91845	0.206	3.75	8.92123	3.97042	2.3106	4.02479	3.71691	2.66859	0.135549	1.14107	3.50942	0.0150509	0.0431962	0.184486	0.0277464	0.0155894	0.001
ethanol control	10	7.41	0.49455	0.324	7.03767	10.5308	8.55544	2.17715	6.43255	3.31094	3.3284	0.124733	2.4009	3.06347	0.0437034	0.0328752	0.628543	0.0898601	0.0310062
ethanol control	10	23.81	0.91845	0.236	3.37329	4.84589	6.02626	2.34036	5.81221	3.30369	3.68218	0.0377281	1.94896	3.18381	0.0837356	0.029507	0.0734952	0.0526357	0.02384
ethanol control	10	0	0	0.187	2.92808	4.60616	3.84377	2.39998	5.44589	3.88336	1.1468	0.0804375	3.87495	3.7649	0.0349589	0.016855	0.373784	0.0201663	0.015399	0.001
ethanol control	10	0	0	0.138	4.81164	5.66781	4.5801	5.07087	9.02188	5.16783	6.2193	0.0511936	2.49484	5.04759	0.0244673	0.0263512	0.275402	0.0416943	0.00787497	0.001
ethanol control	10	17.65	0.1413	0.203	5.08562	3.2363	2.01507	2.98908	3.86313	4.81962	1.26121	0.126551	1.93392	4.63591	0.0503457	0.0183406	0.57824	0.0368226	0.0394072	0.002
SA	3	84.21	31.9338	0.128	18.476	5.7363	6.47204	7.40011	9.77695	2.96602	0.606587	0.830721	7.18332	1.9045	0.452209	0.0260549	0.477417	0.204742	1.05741
SA	3	0	0	0.223	2.41438	10.7705	6.16276	4.64506	5.19058	3.8667	1.65118	0.664426	3.26401	2.82012	0.0135284	0.0419804	0.188531	0.340171	0.0733317
SA	3	0	0	0.087	4.36644	5.59932	5.26951	4.79175	8.59589	2.65355	1.96856	0.912372	6.55385	1.35937	0.00397875	0.0145331	0.0412085	0.367267	0.0282997
SA	3	0	0	0.215	3.71575	13.476	4.74277	4.04988	9.04956	3.22042	3.08972	0.331062	5.54966	2.67676	0.002549	0.00557609	0.365948	0.207027	0.041691
SA	3	0	0	0.13	3.95548	15.839	3.702	6.23123	6.40096	3.52186	2.88764	0.71674	3.27803	2.30326	0.0896207	0.0144471	0.127708	0.487412	0.0179677
SA	6	0	0	0.25	9.16096	4.33219	5.83955	0.772572	5.26843	3.2651	2.81722	0.211722	1.90111	2.88012	0.0235875	0.0287296	0.508915	0.14353	0.0176016	0.001
SA	6	18.18	1.8369	0.195	4.81164	19.161	7.1172	7.27604	7.46282	3.60998	3.23036	1.08362	4.042	2.21223	0.00200883	0.0357998	0.184176	0.275335	0.00426936	0.003
SA	6	0	0	0.183	6.28425	6.31849	5.73817	2.38506	4.04525	4.82619	0.928489	0.329618	2.35727	4.34489	0.0018173	0.0290625	0.730876	0.121616	0.0267996	0.001
SA	6	7.14	0.21195	0.11	6.7637	10.6336	6.42028	4.5801	4.91059	3.39956	1.5901	0.526059	2.57338	2.64195	0.0780937	0.0493902	0.660536	0.182157	0.00848224
SA	6	15.38	0.1413	0.06	8.75	17.1747	5.60353	4.80809	3.95085	4.08229	1.04649	1.00644	2.37186	2.65618	0.0688441	0.0490663	0.461935	0.34214	0.00173173	0.0284609
SA	10	16	2.61405	0.208	9.81164	3.68151	11.4908	2.77599	7.37995	5.87081	3.43157	0.576706	3.23867	5.07292	0.0188561	0.0376897	0.685442	0.1825	0.00541666	0.001
SA	10	0	0	0.378	3.92123	3.20205	5.85647	4.08173	5.61004	5.12815	1.6754	0.632189	3.22463	4.35225	0.0753591	0.0160444	0.588105	0.127674	0.0465435
SA	10	21.74	1.76625	0.27	9.60616	5.39384	7.31144	3.51413	8.13429	5.90276	3.84429	0.719993	3.24368	4.96665	0.0196962	0.0935111	1.01403	0.121608	0.0125892	0.001
SA	10	47.62	18.0158	0.193	8.92123	5.25685	5.80572	5.60353	7.93667	5.48342	2.82048	0.514623	4.81019	4.844	0.0373305	0.0130757	0.189864	0.111721	0.0787972
SA	10	36	1.6956	0.197	5.53082	6.04452	6.54117	3.51413	4.46148	6.04065	2.14808	0.0819585	1.87903	5.93232	0.0347733	0.00816325	0.39061	0.0182078	0.0089899
JA	3	57.14	5.44005	0.319	8.13356	14.5719	5.21972	4.19349	7.83308	3.894	1.56295	0.719176	5.54138	2.94732	0.35039	0.0330667	0.251756	0.187435	0.126604	0.007
JA	3	84.21	25.9286	0.259	5.87329	12.1747	3.95456	4.14554	7.11447	3.74094	0.359887	0.802131	6.11405	2.59804	0.248154	0.0381625	0.264177	0.302607	0.128203
JA	3	73.68	9.53775	0.226	3.40753	8.51027	8.50044	5.1204	8.68467	1.99829	2.90414	0.691839	5.44839	0.98582	0.0373006	0.0424951	0.255199	0.27814	0.0396432
JA	3	60	10.8801	0.198	6.25	2.85959	4.79175	5.40267	11.0006	2.66994	2.32115	0.153595	7.94998	2.34956	0.149568	0.0433877	0.324657	0.123399	0.255262
JA	3	100	12.9996	0.224	5.59932	11.6952	7.56029	4.90635	8.94344	3.42683	2.92779	0.383423	5.61419	2.91161	0.0414627	0.0302521	0.275643	0.101549	0.0843522
JA	6	31.25	2.89665	0.126	7.24315	11.3185	6.54117	6.07738	7.88308	3.05282	3.49912	0.485129	3.74162	2.24912	0.0204347	0.0381625	0.614641	0.280408	0.00726832
JA	6	29.63	2.2608	0.225	7.7911	14.2979	6.85412	5.51968	7.75961	2.16343	2.34108	0.233825	4.96269	1.81309	0.00769864	0.0371921	0.430192	0.0793202	0.0179525
JA	6	75	8.68995	0.082	12.0719	12.3459	8.15402	4.84081	14.0392	1.6176	3.98342	0.16311	8.91102	1.33882	0.367081	0.0285388	0.287198	0.0871309	0.490482
JA	6	38.1	9.67905	0.089	5.70205	3.09932	4.71016	2.41491	8.98762	4.32157	2.81209	0.067694	5.73006	4.1825	0.0406015	0.0329822	0.379832	0.0364016	0.0250368	0.002
JA	6	26.32	1.8369	0.139	4.2637	19.161	3.95456	8.44552	8.5565	2.44601	2.34525	0.115476	5.96698	2.21042	0.0359464	0.0248923	0.197487	0.0952227	0.0108359
JA	6	26.92	5.15745	0.051	5.35959	16.0103	5.62033	7.36461	7.84494	2.90396	2.65297	0.109326	4.83811	2.68084	0.0389271	0.00715622	0.30722	0.106632	0.00770681
JA	6	0	0	0.136	4.64041	10.7363	4.97205	6.12858	9.82949	3.98167	3.89464	0.146795	5.19251	3.67663	0.0559868	0.038675	0.656623	0.119568	0.0297332
JA	10	61.11	3.17925	0.149	6.48973	3.33904	8.08151	3.31211	8.14128	4.65017	2.99699	0.408992	4.78418	4.13114	0.0150284	0.0192354	0.246743	0.0908031	0.0983381
JA	10	69.23	21.1243	0.254	5.2226	4.05822	5.53643	3.8122	8.84593	3.63405	3.82091	0.058773	4.36017	3.50778	0.0367425	0.0141426	0.61001	0.0533559	0.018101
JA	10	17.86	1.48365	0.12	5.46233	3.68151	5.23631	4.46679	12.6911	3.71104	5.72113	0.0871039	6.52017	3.53273	2.6934e-05	0.0298444	0.429965	0.0613621	0.0197928
aphid	3	90.48	20.4178	0.211	4.84589	12.1404	4.87356	5.36932	12.4167	3.56757	4.36537	0.132875	7.63222	3.3043	0.0231849	0.0408252	0.285872	0.0895764	0.110092
aphid	3	28.57	1.76625	0.146	5.01712	9.53767	3.34309	3.51413	11.3281	1.88758	4.60433	0.224658	6.28284	1.49582	0.0394434	0.0371644	0.36774	0.129935	0.0337151
aphid	3	0	0	0.066	3.64726	15.1541	5.50293	5.87341	8.53243	2.6078	3.08555	0.124918	4.6334	2.4042	0.037154	0.0241927	0.758646	0.0544931	0.0176841
aphid	3	12.5	0.2826	0.118	3.20205	10.4623	5.41936	5.45276	8.1846	4.06485	2.55437	1.07075	5.51634	2.80096	0.00732156	0.0114978	0.0860908	0.181648	0.0204774
aphid	6	12.5	0.2826	0.129	3.68151	11.5925	3.29664	8.85019	5.00702	2.51068	2.48882	0.149033	2.07126	2.19263	0.0172078	0.0764769	0.425019	0.0925401	0.00471546
aphid	6	40	1.1304	0.153	5.94178	6.86644	4.82445	1.82496	11.1906	3.93071	3.72321	0.0616504	6.68921	3.78323	0.0453763	0.0088553	0.68166	0.076977	0.0511219
aphid	6	36.36	0.4239	0.141	6.72945	11.7979	3.93871	6.8192	9.48028	3.21712	3.37482	0.151721	5.54327	2.94879	0.0642212	0.0149873	0.464859	0.101624	0.033111
aphid	6	9.09	0.77715	0.066	7.61986	5.97603	4.49912	6.48931	11.2946	2.46398	4.90937	0.497468	6.11405	1.65555	0.102078	0.0751721	0.094211	0.235794	0.0748521
aphid	6	26.32	1.76625	0.185	7.55137	5.18836	6.09444	5.38599	3.88986	1.86192	2.39359	0.258193	1.36065	1.3034	0.0456965	0.0151945	0.0829406	0.285141	0.00698403
aphid	10	57.89	5.86395	0.2	9.22945	4.16096	9.20329	2.70032	9.22092	4.15348	3.81324	0.117479	4.83827	3.96717	0.0673769	0.0342017	0.342501	0.0346258	0.159532
aphid	10	4.55	0.07065	0.226	8.54452	4.7089	4.33785	3.29664	13.263	3.26874	5.58081	0.0804016	6.94018	3.0825	0.0189062	0.051224	0.72076	0.0546188	0.00231299
aphid	10	0	0	0.169	10.3253	5.32534	5.03789	4.00218	9.81284	3.49411	3.70508	0.111185	5.37965	3.24933	0.0473425	0.0715285	0.662503	0.0620694	0.0182723
aphid	10	41.67	8.12475	0.253	6.14726	6.55822	4.80809	3.51413	8.74251	4.41063	4.33165	0.26439	4.24322	4.01004	0.0425632	0.0183398	0.114815	0.117858	0.0102654
aphid	10	21.43	1.48365	0.162	3.06507	5.66781	4.67759	3.73344	4.25066	5.46641	2.62203	0.446217	1.50194	4.90997	0.0153479	0.0322393	0.0930129	0.0779874	0.0183301
aphid	10	63.16	5.3694	0.19	6.04452	6.83219	5.30274	2.57974	9.06931	3.63589	4.00377	0.370442	4.87199	3.12904	0.0473837	0.0403457	0.0910246	0.096062	0.0551444
caterpillar	3	65	11.3747	0.278	8.95548	7.31164	7.43564	4.80809	16.7779	2.8691	5.71115	0.393905	10.2613	1.98847	0.473662	0.00575939	0.080951	0.48097	0.250847
caterpillar	3	22.22	0.49455	0.286	11.387	9.67466	4.62881	5.4862	13.6612	4.02734	4.12059	0.776227	9.07802	3.04172	0.113142	0.0416924	0.129903	0.167696	0.219551
caterpillar	3	0	0	0.203	7.48288	5.05137	6.59312	5.1204	11.5067	2.07541	1.45429	0.652668	9.80668	1.16179	0.0324809	0.0399072	0.0572729	0.221047	0.155963
caterpillar	3	0	0	0.129	7.17466	6.04452	3.08096	4.90635	7.2391	2.13637	2.63335	0.670762	4.27678	1.22608	0.0535777	0.0156748	0.130376	0.223857	0.145021
caterpillar	3	80	4.16835	0.212	11.4555	11.0788	5.70446	7.56029	13.1789	3.53738	3.85838	0.949619	9.0673	2.1809	0.0741598	0.0549693	0.0802904	0.350892	0.0987588	0.001
caterpillar	3	25	1.8369	0.198	8.71575	9.2637	4.09767	11.058	12.2748	3.85053	3.06468	0.902871	8.64338	2.60423	0.217482	0.0751848	0.143628	0.268243	0.205663
caterpillar	3	40.91	5.3694	0.193	5.7363	8.51027	4.3057	7.63172	10.2286	3.83997	2.27552	1.04113	7.72788	2.44655	0.0731191	0.0184251	0.070472	0.332862	0.0815976	0.001
caterpillar	6	53.85	20.4178	0.206	11.7295	4.74315	8.20849	3.28117	5.96046	3.56664	2.1676	0.157802	3.42144	3.22866	0.129315	0.0203015	0.0722194	0.15987	0.169882
caterpillar	6	54.17	2.19015	0.116	13.8185	3.78425	7.88289	4.45064	8.63207	5.48349	2.47487	0.131738	5.89612	5.26529	0.0345174	0.0195002	0.191402	0.0669617	0.0351562
caterpillar	6	0	0	0.199	6.21575	12.0034	4.64506	7.95499	8.02729	3.46127	3.68935	0.989916	4.13787	2.27443	0.0662435	0.0407639	0.106535	0.156161	0.0272933
caterpillar	6	31.82	1.62495	0.133	4.81164	11.5925	7.489	10.8823	10.8779	4.25305	3.19259	1.13969	6.77935	2.86506	0.543976	0.0181954	0.113493	0.230113	0.248508
caterpillar	6	28.57	1.8369	0.092	6.7637	10.1884	8.8317	6.42028	7.89001	3.63832	3.82565	0.979916	3.78661	2.29298	0.103099	0.0554474	0.0939597	0.30897	0.0806946	0.001
caterpillar	6	47.83	5.7933	0.124	13.0993	13.0651	4.28964	8.59215	6.18762	6.09356	2.28675	1.29182	3.70726	4.45845	0.0534603	0.0689309	0.0540333	0.27335	0.0861119	0.001
caterpillar	10	50	9.53775	0.173	19.6062	6.59247	3.71771	5.30274	9.8354	4.14598	1.29687	0.199193	8.22321	3.85964	0.155514	0.0171839	0.0929688	0.0699655	0.0668357
caterpillar	10	30	4.6629	0.154	19.2979	12.6884	7.25836	2.8215	12.0472	4.01432	2.16696	0.308423	9.62341	3.53047	0.0148354	0.0259292	0.123263	0.149505	0.118744
weevil	3	50	5.5107	0.47	11.1473	11.4555	4.80809	7.52463	6.1346	2.29903	2.45438	0.125288	3.45481	2.05565	0.0807886	0.0354294	0.014603	0.082666	0.130018
weevil	3	78.95	70.862	0.189	8.92123	11.5582	3.14239	4.46679	10.2785	1.20322	0.885301	0.130488	8.75662	0.870018	0.0823837	0.0446327	0.0350947	0.158081	0.519059
weevil	3	52.94	19.1461	0.145	8.51027	10.2911	4.80809	8.08151	10.909	2.8483	3.96639	0.257844	6.30252	2.02413	0.251401	0.36035	0.053966	0.205975	0.334727
weevil	3	46.15	6.00525	0.113	8.44178	6.38699	6.06033	7.20535	6.28911	3.5266	2.83006	0.596002	3.33667	2.5849	0.0387378	0.0882927	0.0304277	0.257401	0.0532122
weevil	3	73.68	16.6734	0.26	12.2432	11.0103	4.40224	4.85718	11.2749	4.01618	1.89111	0.439753	8.94946	3.2733	0.0502222	0.0105723	0.021064	0.292558	0.36303
weevil	3	83.33	19.1461	0.155	10.0514	10.839	7.68539	7.082	12.6917	3.57418	1.79644	0.470022	10.3178	2.41656	0.122417	0.453131	0.036298	0.234466	0.418774
weevil	3	70.83	11.9398	0.073	9.64041	11.3527	6.28268	5.67078	11.0811	4.0666	1.7124	0.676692	9.05408	3.09678	0.0092436	0.0232665	0.0369224	0.269863	0.268439
weevil	6	40	6.57045	0.104	8.16781	4.74315	7.45342	1.60754	15.9053	4.00332	5.5618	0.128568	10.0718	3.48121	0.0410796	0.212023	0.0790586	0.181522	0.151533
weevil	6	34.29	6.14655	0.151	11.7637	4.67466	7.01172	5.30274	11.3601	1.96077	2.57057	0.291877	8.6629	1.51851	0.0217148	0.1055	0.0347618	0.044882	0.0701481
weevil	6	33.33	3.03795	0.078	9.19521	11.1473	7.17006	10.3595	10.1153	3.67508	4.68616	0.422306	5.19926	2.66237	0.131939	0.282676	0.0517018	0.30773	0.0461926
weevil	6	93.75	6.4998	0.14	12.3801	9.81164	3.8122	5.15347	7.94714	3.32213	3.19041	0.196193	4.43832	2.74962	0.121583	0.0166751	0.048593	0.359643	0.148233
weevil	10	88.46	39.9172	0.229	11.387	6.45548	6.45478	5.36932	9.39408	5.37266	3.12868	0.0914609	5.99754	5.13521	0.115354	0.0588486	0.052115	0.0871413	0.100389
weevil	10	78.26	26.9883	0.185	9.64041	12.5514	7.15243	3.25027	8.22479	2.92601	1.67961	0.210776	6.34844	2.34601	0.0803157	0.306171	0.0479402	0.0630473	0.0684843
weevil	10	96	45.9931	0.274	8.71575	9.19521	7.7033	2.53468	12.5345	4.42816	5.4467	0.130035	6.73786	3.6388	0.168064	0.627606	0.0339639	0.0317165	0.147943
weevil	10	45	10.5268	0.182	11.1473	9.22945	5.80572	3.15778	16.1966	3.76444	6.94568	0.182741	9.00179	3.44815	0.0766235	0.0216714	0.0445957	0.111879	0.127925
